# Supplementary material for: Exposure to indoor air pollution across socio-economic groups in high-income countries: A scoping review of the literature and a modelling methodology
Source: Environ Int. 2020 Oct;143:105748. doi: 10.1016/j.envint.2020.105748 (PMC7903144; doi:10.1016/j.envint.2020.105748)
Supplement: Supplementary data 1 [file mmc1.xml]

<?xml version="1.0" encoding="UTF-8" standalone="no"?><data:data><datasets><author>lauren.ferguson.17@ucl.ac.uk</author><type>0</type><dataset><value>1</value><reason>No data was used for the research described in the article</reason><comments/></dataset></datasets></data:data>
